# Supplementary material for: Decoding the Contribution of IAPP Amyloid Aggregation to Beta Cell Dysfunction: A Systematic Review and Epistemic Meta-Analysis of Type 1 Diabetes
Source: Int J Mol Sci. 2025 Jan 17;26(2):767. doi: 10.3390/ijms26020767 (PMC11766435; doi:10.3390/ijms26020767)
Supplement: Supplementary file 1 [file ijms-26-00767-s001.zip]

Archive with 1 entries (1 files):
- ijms-3384084-supplementary.pdf
